# Supplementary material for: Evaluation of a point-of-care rapid diagnostic test kit (SICKLECHECK) for screening of sickle cell diseases
Source: PLoS One. 2024 Aug 16;19(8):e0309045. doi: 10.1371/journal.pone.0309045 (PMC11329129; doi:10.1371/journal.pone.0309045)
Supplement: S1 Dataset — (XLSX) [file pone.0309045.s001.xlsx]

## Sheet: for supplemntary file_pone
Study Case No.	HPLC RESULTS (Variant-II)	SICKLECHECKTM
1	AS	AS
2	AS	AS
3	AA	AA
4	SS	SS
5	AA	AA
6	AS	AS
7	AA	AA
8	SS	SS
9	AA	AA
10	AS	AS
11	AS	AS
12	AA	AA
13	AA	AA
14	AA	AA
15	AA	AA
16	AA	AA
17	AA	AA
18	AS	AS
19	AS	AS
20	AS	AS
21	SS	SS
22	AA	AA
23	AA	AA
24	AS	AS
25	SS	SS
26	AA	AA
27	SS	SS
28	AA	AA
29	AA	AA
30	AS	AS
31	HbS-β thalassemia	SS
32	SS	SS
33	AA	AA
34	AA	AA
35	AS	AS
36	SS	SS
37	AA	AA
38	AA	AA
39	AS	AS
40	AS	AS
41	AA	AA
42	AS	AS
43	AA	AA
44	AS	AS
45	AA	AA
46	AA	AA
47	AA	AA
48	AA	AA
49	SS	SS
50	AA	AS
51	AA	AA
52	AA	AA
53	HbS-β thalassemia	SS
54	AS	AS
55	AA	AA
56	AA	AA
57	SS	SS
58	AA	AA
59	AA	AS
60	AS	AS
61	AA	AA
62	AA	AA
63	β thalassemia major	OTHER
64	β thalassemia trait	AA
65	β thalassemia trait	AA
66	AA	AA
67	AA	AA
68	AS	AS
69	AS	AS
70	AA	AA
71	SS	AS
72	AA	AA
73	AS	AS
74	AA	AA
75	AA	AA
76	AA	AA
77	AS	AS
78	β thalassemia trait	AA
79	SS	SS
80	SS	SS
81	AA	AA
82	AA	AA
83	AA	AA
84	AA	AA
85	AA	AA
86	AA	AA
87	AS	AS
88	AA	AA
89	SS with blood transfusion	SS
90	AA	AA
91	AA	AA
92	AA	AA
93	AA	AA
94	AA	AA
95	AA	AA
96	AA	AA
97	AA	AA
98	AA	AA
99	AA	AA
100	AA	AA
101	AS	AS
102	AA	AA
103	AA	AA
104	AA	AA
105	AA	AA
106	AA	AA
107	AA	AA
108	AA	AA
109	AA	AA
110	AA	AA
111	AA	AA
112	AA	OTHER
113	AA	AA
114	AA	AA
115	AS	AS
116	AA	AA
117	AS	AS
118	AA	AA
119	AA	AA
120	AA	AA
121	AA	AA
122	AA	AA
123	AA	AA
124	AA	AA
125	AA	AA
126	β thalassemia trait	AA
127	β thalassemia trait	AA
128	AS	AS
129	AS	AS
130	AA	AA
131	AS	AS
132	AS	AS
133	β thalassemia trait	AA
134	SS	SS
135	AA	AA
136	SS	SS
137	AA	AA
138	HPFH trait	AS
139	AA	AA
140	AA	AA
141	AS	AS
142	AA	AA
143	AA	AA
144	AA	AA
145	AS	AS
146	AA	AA
147	AS	AS
148	AA	AA
149	AA	AA
150	AA	AA
151	AA	AA
152	AA	AA
153	SS	SS
154	SS	SS
155	AS	AS
156	AS	AS
157	β thalassemia trait	AA
158	SS	SS
159	SS	SS
160	AA	AA
161	AA	AA
162	AA	AA
163	AA	AA
164	SS	SS
165	AS	AS
166	AS	AS
167	AA	AA
168	AA	AA
169	AS	AS
170	AS	AS
171	AA	AA
172	AA	AA
173	AA	AA
174	AS	AS
175	AA	AA
176	AS	AS
177	AA	AA
178	AS	AS
179	AA	AA
180	AS	AS
181	HbE trait	AA
182	AA	AA
183	AS	AS
184	AS	AS
185	HPFH trait	AA
186	AS	AS
187	AA	AA
188	AA	AA
189	AA	AA
190	AS	AS
191	AS	AS
192	AS	AS
193	AS	AA
194	β thalassemia trait	AA
195	AA	AA
196	AS	AS
197	AA	AA
198	AA	AA
199	AA	AA
200	AA	AA
201	AA	AA
202	AA	AA
203	AA	AA
204	AS	AS
205	AS	AS
206	SS	SS
207	SS	SS
208	AA	AA
209	AA	AA
210	AS	AS
211	AA	AA
212	AS	AS
213	AA	AA
214	AS	AS
215	AA	AA
216	AA	AA
217	AS	AS
218	AS	AS
219	AS	AS
220	AS	AS
221	SS	SS
222	SS	SS
223	SS	SS
224	β thalassemia trait	AA
225	β thalassemia trait	AA
226	AA	AA
227	AA	AA
228	AS	AS
229	AS	AS
230	SS	SS
231	AS	AS
232	AS	AS
233	AS	AS
234	SS	SS
235	SS with blood transfusion	SS
236	AS	AS
237	AS	AS
238	HPFH trait	AA
239	Hb Lepore trait	AA
240	β thalassemia trait	AA
241	AA	AA
242	AA	AA
243	AA	AA
244	AA	AA
245	AA	AA
246	HPFH trait	OTHER
247	AA	AA
248	AA	AA
249	AA	OTHER
250	AA	AA
251	β thalassemia trait	AA
252	β thalassemia trait	AA
253	AA	AA
254	β thalassemia trait	AA
255	AA	AA
256	HPFH trait	AA
257	SS	SS
258	SS with blood transfusion	SS
259	SS	SS
260	AA	AA
261	AA	AA
262	AS	AS
263	AA	AA
264	AA	AA
265	AA	AA
266	AA	AA
267	AS	AS
268	SS	SS
269	AS	AS
270	AA	AA
271	AS	AS
272	AA	AA
273	AA	AA
274	AS	AS
275	AA	AA
276	AS	AS
277	SS	SS
278	AA	AA
279	AS	AS
280	AA	AA
281	AS	AS
282	SS	SS
283	AA	AA
284	AA	AA
285	AS	AS
286	AA	AA
287	β thalassemia trait	AA
288	β thalassemia trait	AA
289	SS	SS
290	AA	AA
291	SS with blood transfusion	SS
292	AA	AA
293	AS	AS
294	AS	AS
295	SS	SS
296	AA	AA
297	AA	AA
298	AA	AA
299	AA	AA
300	HbS-β thalassemia	SS
301	AA	AA
302	AS	AS
303	AA	AA
304	β thalassemia trait	AA
305	AA	AA
306	AA	AA
307	AA	AA
308	AA	AA
309	AA	AA
310	AA	AA
311	AS	AS
312	AS	AS
313	SS	SS
314	β thalassemia major	OTHER
315	AA	AA
316	AA	AA
317	AS	AS
318	AS	AS
319	AA	AA
320	β thalassemia trait	AA
321	HPFH trait	AA
322	β thalassemia trait	AA
323	β thalassemia major	OTHER
324	AS	AS
325	AS	AS
326	AS	AS
327	AS	AS
328	AA	AA
329	AA	AA
330	AA	AA
331	β thalassemia trait	AA
332	AA	AA
333	AS	AS
334	AS	AS
335	AS	AS
336	AA	AA
337	AA	AA
338	AA	AA
339	SS	SS
340	AA	AA
341	AA	AA
342	AS	AS
343	AA	AA
344	AA	AA
345	AA	AA
346	HbS-β thalassemia	SS
347	HPFH trait	AA
348	AA	AA
349	AA	AA
350	AS	AS
351	AA	AA
352	AS	AS
353	AA	AA
354	AS	AS
355	AA	AA
356	AA	AA
357	AS	AS
358	AA	AA
359	SS	SS
360	AS	AS
361	AS	AS
362	AA	AA
363	AA	AA
364	AS	AS
365	AA	AA
366	AA	AA
367	AA	AA
368	SS	SS
369	SS	SS
370	SS	SS
371	AA	AA
372	AA	AA
373	AA	AA
374	AS	AS
375	AA	AA
376	AS	AS
377	AA	AA
378	HbS-β thalassemia	SS
379	SS	SS
380	SS	SS
381	SS	SS
382	SS	SS
383	AA	AA
384	AA	AA
385	AS	AS
386	AA	AA
387	AS	AS
388	AS	AS
389	AA	AA
390	AS	AS
391	SS	SS
392	AS	AS
393	AA	AA
394	AS	AS
395	AS	AS
396	SS	SS
397	AS	AS
398	SS	SS
399	SS	SS
400	SS	SS
